# Supplementary material for: The Comparative Metabolism of a Novel Hepatocellular Carcinoma Therapeutic Agent, 2,3-Diamino-N-(4-(benzo[d]thiazol-2-yl)phenyl)propanamide, in Human and Animal Hepatocytes
Source: Metabolites. 2024 Aug 1;14(8):425. doi: 10.3390/metabo14080425 (PMC11356571; doi:10.3390/metabo14080425)
Supplement: Supplementary file 1 [file metabolites-14-00425-s001.zip]

Archive with 1 entries (1 files):
- metabolites-3113527-supplementary.pdf
